# Supplementary material for: Integrated Insights into Drought Tolerance Mechanism of the Autotetraploid from Gossypium herbaceum by Transcriptome and Physiological Analyses
Source: Genes (Basel). 2026 Apr 17;17(4):470. doi: 10.3390/genes17040470 (PMC13115804; doi:10.3390/genes17040470)
Supplement: Supplementary file 1 [file genes-17-00470-s001.zip]

Archive with 1 entries (1 files):
- genes-4248060-supplementary.pdf
